# Supplementary material for: Biochemical, Transcriptomic and Proteomic Analyses of Digestion in the Scorpion Tityus serrulatus: Insights into Function and Evolution of Digestion in an Ancient Arthropod
Source: PLoS One. 2015 Apr 15;10(4):e0123841. doi: 10.1371/journal.pone.0123841 (PMC4398375; doi:10.1371/journal.pone.0123841)
Supplement: S3 Table — (XLSX) [file pone.0123841.s012.xlsx]

## Sheet: All identified proteins
	Coverage (%)
Identified Proteins (844)	Fasting	Fed
Myosin heavy chain, muscle	0.038	0.24
Actin, clone 403	0.66	0.65
Hemocyanin AA6 chain	0.84	0.86
Hemocyanin AA6 chain	0.65	0.95
Hemocyanin F chain	0.63	0.83
Retinal dehydrogenase 2	0.65	0.54
Hemocyanin F chain	0.73	0.85
Glyoxylate reductase-hydroxypyruvate reductase	0.91	0.96
Glutathione S-transferase D5	0.6	0.67
Myosin heavy chain, muscle	0.095	0.34
Polyubiquitin-C	0.13	0.18
Protein disulfide-isomerase	0.42	0.53
Hemocyanin II	0.62	0.8
Glutathione S-transferase 1, isoform C	0.54	0.86
Hemocyanin A chain	0.55	0.51
Cofilin-actin-depolymerizing factor homolog	0.84	0.97
Fumarylacetoacetase	0.56	0.6
Heat shock cognate 71 kDa protein	0.37	0.45
Protein disulfide-isomerase	0.61	0.75
Hemocyanin B chain	0.45	0.64
Tropomyosin	0.2	0.55
Myosin heavy chain, muscle	0.2	0.39
Rab GDP dissociation inhibitor alpha	0.6	0.8
Calreticulin	0.57	0.84
Enolase	0.67	0.79
Glyceraldehyde-3-phosphate dehydrogenase	0.56	0.73
Glutathione S-transferase 1, isoform D	0.69	0.74
Catalase	0.52	0.58
Retinal dehydrogenase 2	0.7	0.47
Spectrin alpha chain	0.22	0.26
Endochitinase	0.5	0.35
Arginine kinase	0.48	0.29
Adenosylhomocysteinase	0.55	0.53
Elongation factor 1-alpha 1	0.23	0.38
AP-2 complex subunit mu	0.58	0.34
Fructose-bisphosphate aldolase	0.42	0.57
L-like cysteine peptidase 1	0.7	0.77
14-3-3 protein epsilon	0.38	0.48
DNA repair protein RAD50	0.49	0.68
Bifunctional purine biosynthesis protein PURH	0.51	0.21
Isocitrate dehydrogenase [NADP] cytoplasmic	0.49	0.1
Hemocyanin C chain	0.55	0.33
Beta-hexosaminidase subunit alpha	0.46	0.48
Triosephosphate isomerase	0.77	0.9
Phosphoribosylformylglycinamidine synthase	0.21	0.26
Spectrin beta chain	0.18	0.21
Carbonyl reductase [NADPH] 1	0.68	0.59
Alpha-actinin, sarcomeric	0.064	0.37
4-hydroxyphenylpyruvate dioxygenase	0.85	0.91
Endoplasmin	0.26	0.4
Uncharacterized protein C3H1.02c	0.25	0.36
Tropomyosin	0.41	0.85
Heat shock protein HSP 90-alpha	0.3	0.29
14-3-3 protein zeta	0.45	0.5
Fructose-bisphosphate aldolase	0.47	0.61
Chitotriosidase-1	0.44	0.33
Superoxide dismutase [Cu-Zn]	0.43	0.58
Probable chitinase 3	0.5	0.47
Transmembrane 9 superfamily member 2	0.33	0.41
Calcium-transporting ATPase sarcoplasmic-endoplasmic reticulum type	0	0.11
cathepsin D-like aspartic peptidase 1	0.49	0.55
Transketolase	0.51	0.19
Gelsolin, cytoplasmic	0.39	0.15
Malate dehydrogenase, mitochondrial	0.64	0.09
Peptidyl-prolyl cis-trans isomerase	0.56	0.56
Myophilin	0.52	0.52
Lysosomal alpha-mannosidase	0.16	0.21
Xaa-Pro dipeptidase	0.34	0.13
Thimet oligopeptidase	0.2	0.29
Dehydrogenase-reductase SDR family member 11	0.62	0.56
unknown protein	0.33	0.29
Trifunctional purine biosynthetic protein adenosine-3	0.29	0.63
Synaptic vesicle membrane protein VAT-1 homolog-like	0.42	0.18
Nucleoside diphosphate kinase	0.53	0.95
Major vault protein	0.38	0.16
Pterin-4-alpha-carbinolamine dehydratase	0.52	0.92
Tubulin alpha-1 chain	0.3	0.23
Myosin heavy chain, muscle	0.18	0.41
Probable transaldolase	0.39	0.61
Acyl-CoA-binding protein	0.48	1
Glutathione S-transferase B	0.46	0.32
Soma ferritin	0	0.13
unknown protein	0.34	0.58
Alcohol dehydrogenase class-3	0.39	0.19
MAM and LDL-receptor class A domain-containing protein C10orf112	0	0.11
Aldehyde dehydrogenase, mitochondrial	0.74	0.58
Filamin-A	0.021	0.26
Homogentisate 1,2-dioxygenase	0.35	0.37
4-hydroxyphenylpyruvate dioxygenase	0.61	0.63
Profilin-2	0.45	0.85
Very long-chain specific acyl-CoA dehydrogenase, mitochondrial	0.52	0
Cystatin-B	0.65	0.96
Lysosomal alpha-glucosidase	0.16	0.32
ATP synthase subunit beta, mitochondrial	0.3	0.37
Malate dehydrogenase, cytoplasmic	0.39	0.14
Glucose dehydrogenase [acceptor]	0.25	0.52
unknown protein	0.16	0.73
Phosphoenolpyruvate carboxykinase [GTP], mitochondrial	0.38	0
Inosine-5'-monophosphate dehydrogenase 1a	0.31	0.27
Transferrin	0.34	0.44
Purine nucleoside phosphorylase	0.44	0.42
Ornithine aminotransferase, mitochondrial	0.56	0.034
Leukocyte elastase inhibitor	0.27	0.33
Dipeptidyl peptidase 3	0.22	0.34
Glycogen phosphorylase	0.22	0.061
Heat shock 70 kDa protein cognate 4	0.4	0.44
Glycine N-methyltransferase	0.49	0.33
N-acetylneuraminate lyase	0.47	0.17
Proactivator polypeptide	0.0087	0.31
Ras-related protein Rab-1A	0.37	0.46
Tubulin beta-4B chain	0.38	0.32
Phosphoserine aminotransferase	0.33	0.26
4-hydroxybutyrate coenzyme A transferase	0.28	0.099
Leukocyte elastase inhibitor	0.38	0.48
unknown protein	0.089	0.32
NAD P transhydrogenase, mitochondrial	0.27	0.044
Heat shock cognate 71 kDa protein	0.21	0.31
Probable citrate synthase 2, mitochondrial	0.25	0.064
2,3-bisphosphoglycerate-independent phosphoglycerate mutase	0.24	0.61
Ubiquitin-like modifier-activating enzyme 1	0.19	0.068
Aldehyde dehydrogenase, mitochondrial	0.32	0.02
Glycerol-3-phosphate dehydrogenase [NAD . ], cytoplasmic	0.42	0.24
Putative hydroxypyruvate isomerase	0.57	0.59
Calsequestrin-1	0.28	0.24
Alpha-N-acetylgalactosaminidase	0.27	0.56
60 kDa heat shock protein, mitochondrial	0.28	0.058
Ribose-5-phosphate isomerase Fragment	0.38	0.35
Counting factor associated protein D	0.3	0.12
Serine hydroxymethyltransferase, cytosolic	0.39	0.064
Ester hydrolase C11orf54 homolog	0.31	0.35
Hydroxysteroid dehydrogenase-like protein 2	0.25	0.14
Aldose reductase	0.42	0.26
Protein O-mannosyl-transferase 2	0.48	0.51
Superoxide dismutase [Cu-Zn]	0.59	0.59
Profilin-5	0.45	0.45
Cytoplasmic aconitate hydratase	0.15	0.36
UPF0422 protein lpg2959	0.28	0.83
L-xylulose reductase	0.36	0.4
15-hydroxyprostaglandin dehydrogenase [NAD . ]	0.48	0.23
unknown protein	0.31	0.16
Microsomal triglyceride transfer protein large subunit	0	0.15
Tropomyosin	0.31	0.71
Nucleoredoxin-like protein 2	0.39	0.68
Cholinesterase	0.072	0.095
Pyruvate carboxylase, mitochondrial	0.11	0
Trans-2-enoyl-CoA reductase, mitochondrial	0.16	0.36
Adenosylhomocysteinase	0.51	0.45
GMP synthase [glutamine-hydrolyzing]	0.38	0.14
Nicotinamide N-methyltransferase	0.46	0.16
Isovaleryl-CoA dehydrogenase, mitochondrial	0.25	0
Aspartate aminotransferase, mitochondrial	0.43	0.037
Transitional endoplasmic reticulum ATPase	0.11	0.1
Abhydrolase domain-containing protein 14B	0.35	0.4
Leucine-rich repeat-containing G-protein coupled receptor 4	0.32	0.32
Zinc-binding alcohol dehydrogenase domain-containing protein 2	0.36	0.048
Hydroxyacyl-coenzyme A dehydrogenase, mitochondrial	0.3	0.19
Histone-lysine N-methyltransferase SETMAR	0.41	0.1
Inorganic pyrophosphatase	0.39	0.23
Adenosine deaminase	0.27	0.64
Beta,beta-carotene 15,15'-monooxygenase	0.19	0.1
10 kDa heat shock protein, mitochondrial	0.44	0.48
Stress-70 protein, mitochondrial	0.23	0.061
Calmodulin	0.31	0.89
Ras-related protein Rab-33B	0.047	0.089
Calreticulin	0.64	0.79
Thioredoxin-T	0.35	0.48
C-1-tetrahydrofolate synthase, cytoplasmic	0.52	0.1
V-type proton ATPase catalytic subunit A	0.27	0.056
Cytochrome c	0.064	0.51
Beta-galactosidase	0.2	0.17
Adenylyl cyclase-associated protein 1	0.22	0.16
Probable NADH dehydrogenase [ubiquinone] 1 alpha subcomplex subunit 12	0.21	0.16
Peptidase M20 domain-containing protein 2	0.25	0.26
Probable acyl coa dehydrogenase 6	0.25	0.088
3-hydroxyacyl-CoA dehydrogenase type-2	0.38	0.14
cathepsin L-like cysteine peptidase 2a	0.12	0.16
ADP-ribosylation factor 1	0.61	0.6
Peroxiredoxin 1	0.24	0.68
Alpha-L-fucosidase	0.078	0.24
Sorbitol dehydrogenase	0.36	0.1
Alcohol dehydrogenase [NADP . ]	0.48	0.067
60S ribosomal protein L5-A	0.033	0.52
Proteasome subunit alpha type-6	0.27	0.27
Alcohol dehydrogenase class-3	0.18	0.16
Copper transport protein ATOX1	0.42	0.82
unknown protein	0.35	0.17
Dihydropyrimidine dehydrogenase [NADP . ]	0.098	0
Elongation factor 1-alpha	0.13	0.28
Glucosamine-6-phosphate isomerase 2	0.42	0.4
Astacin-like metallopeptidase 2	0.49	0.72
Thioredoxin-dependent peroxide reductase, mitochondrial	0.38	0
Myelin expression factor 2	0	0.054
Peptidyl-prolyl cis-trans isomerase FKBP14	0.23	0.46
U24-ctenitoxin-Pn1a	0.18	0.52
Elongation factor 1-gamma-A	0.19	0.15
Ribose-phosphate pyrophosphokinase 1	0.22	0.14
Glycerol-3-phosphate dehydrogenase [NAD . ], cytoplasmic	0.55	0.39
Macrophage migration inhibitory factor	0.42	0.81
unknown protein	0.32	0.34
Methylglutaconyl-CoA hydratase, mitochondrial	0.31	0
unknown protein	0.4	0.52
Adenosine monophosphate-protein transferase FICD homolog	0.67	0.66
Dynamin	0.12	0.64
Putative defense protein 3	0.41	0.46
Cystathionine beta-synthase	0.18	0.11
Lysosomal protective protein	0.25	0.12
Protein DJ-1	0.32	0.71
Leucine-rich repeat-containing protein 15	0.09	0.2
U24-ctenitoxin-Pn1a	0.32	0.46
Betaine--homocysteine S-methyltransferase 1	0.083	0.5
F-actin-capping protein subunit alpha	0.35	0.29
Isochorismatase domain-containing protein 2, mitochondrial	0.44	0.5
Hydroxyacylglutathione hydrolase, mitochondrial	0.3	0.45
Superoxide dismutase [Mn] 1, mitochondrial	0.38	0.4
Epididymal secretory protein E1	0.27	0.35
Protein disulfide-isomerase A4	0.12	0.23
Peroxiredoxin-4	0.22	0.49
N-acetylated-alpha-linked acidic dipeptidase 2	0.28	0.57
Protein disulfide-isomerase A6	0.098	0.4
O-acetyl-ADP-ribose deacetylase MACROD2	0.34	0.12
Dipeptidyl peptidase 3	0.26	0.36
Protein lin-10	0	0.029
Aldose reductase	0.2	0.33
Speckle targeted PIP5K1A-regulated poly A polymerase	0	0.029
Catechol O-methyltransferase domain-containing protein 1	0.26	0.63
Proteasome subunit alpha type-7	0.38	0.28
Vitellogenin-4	0	0.58
40S ribosomal protein SA	0.25	0.43
Phosphatidylethanolamine-binding protein 1	0.41	0.41
3-hydroxyanthranilate 3,4-dioxygenase	0.23	0.22
Ras GTPase-activating protein 3	0	0.02
Betaine--homocysteine S-methyltransferase 1	0.14	0.38
Peptidyl-prolyl cis-trans isomerase B	0.097	0.39
Peroxiredoxin-6	0.35	0.12
Glutathione S-transferase 1, isoform C	0.38	0.12
High mobility group protein DSP1	0.11	0.31
Glycogen debranching enzyme	0.026	0.026
Eukaryotic translation initiation factor 5A-1	0.3	0.73
Purine nucleoside phosphorylase	0.42	0.39
unknown protein	0.16	0.061
Prolyl endopeptidase	0.12	0.023
Threonine--tRNA ligase, cytoplasmic	0.11	0.13
Proteasome subunit beta type-3	0.39	0.26
Bifunctional 3'-phosphoadenosine 5'-phosphosulfate synthase	0.22	0.059
Moesin-ezrin-radixin homolog 1	0.08	0.25
Ubiquitin-conjugating enzyme E2 L3	0.3	0.52
Glycogenin-1	0.27	0
Histone H2B	0.12	0.38
Acetyl-CoA acetyltransferase, mitochondrial	0.12	0.31
Urocanate hydratase	0.1	0.028
unknown protein	0.46	0.66
Transferrin	0.19	0.25
Calsequestrin-1	0.22	0.22
Ras-related protein Rab-11A	0.31	0.13
Heat shock protein 90	0.23	0.12
unknown protein	0	0.25
Rho GDP-dissociation inhibitor 1	0.28	0.35
Histone H4	0.21	0.51
Adenosine kinase 2	0.36	0.18
Putative phospholipase B-like 2	0.11	0.2
Nicotinamide N-methyltransferase	0.29	0.13
Vitellogenin	0	0.14
Formimidoyltransferase-cyclodeaminase	0.21	0.089
Fatty-acid amide hydrolase 2	0.25	0
Bleomycin hydrolase	0.15	0.2
Proteasome subunit beta type-4 Fragment	0.08	0.32
unknown protein	0.34	0.9
Lethal 2 giant larvae protein homolog 1	0.037	0.025
Leukocyte elastase inhibitor	0.18	0.39
MIF-like protein mif-2	0.24	0.92
Aldehyde dehydrogenase family 8 member A1	0.15	0.36
Pre-mRNA-splicing factor ATP-dependent RNA helicase PRP16	0.0076	0.016
Apical endosomal glycoprotein	0	0.12
Dipeptidyl peptidase 4	0	0.047
Clathrin heavy chain 1	0.025	0.019
Ribokinase	0.23	0.33
L-threonine 3-dehydrogenase, mitochondrial	0.23	0
Uncharacterized protein ZK1073.1	0.35	0.037
Acidic leucine-rich nuclear phosphoprotein 32 family member A	0.1	0.47
Peroxisomal acyl-coenzyme A oxidase 1	0.2	0
3-hydroxyisobutyryl-CoA hydrolase, mitochondrial	0.18	0.026
Medium-chain specific acyl-CoA dehydrogenase, mitochondrial	0.21	0
ATP-citrate synthase	0.088	0.019
Carnitine O-acetyltransferase	0.18	0
Vitellogenin	0	0.025
Myosin heavy chain, non-muscle	0	0.044
Catalase	0.42	0.45
Ovostatin	0.037	0.18
Actin, cytoplasmic 1	0.44	0.49
Electron transfer flavoprotein subunit alpha, mitochondrial	0.19	0.054
Proteasome subunit alpha type-2	0.23	0.29
Moesin-ezrin-radixin homolog 1	0.052	0.077
Proteasome subunit beta type-6	0.28	0.28
Ras-related protein Rab-5C	0.18	0.2
U8 snoRNA-decapping enzyme	0.27	0.26
Glucose-6-phosphate isomerase	0.091	0.1
unknown protein	0.11	0.087
Actin-5C	0.71	0.81
UPF0337 protein pc0632	0.12	0.81
Mite allergen Lep d 7	0.32	0
Phosphoglucomutase-2	0.09	0.12
Prominin-1	0	0.097
ADP-ribosylation factor 2	0.52	0.23
Eukaryotic translation initiation factor 6	0.34	0.39
Calcyphosin-like protein	0.3	0.51
Enoyl-CoA hydratase, mitochondrial	0.25	0
Pre-mRNA cleavage complex 2 protein Pcf11	0.01	0
40S ribosomal protein S4	0.041	0.17
Cathepsin F-like cysteine peptidase	0.1	0.16
15-hydroxyprostaglandin dehydrogenase [NAD . ]	0.16	0.049
Peroxisomal multifunctional enzyme type 2	0.047	0.045
Translin	0.25	0.27
Coactosin-like protein	0.21	0.25
4-hydroxyphenylpyruvate dioxygenase	0.63	0.59
Acyl-CoA synthetase family member 2, mitochondrial	0.12	0
Arginine kinase	0.19	0.14
TPPP family protein CG4893	0.17	0.4
Alanine aminotransferase 2-like	0.091	0
Acidic leucine-rich nuclear phosphoprotein 32 family member A	0.18	0.44
Proliferation-associated protein 2G4	0.09	0.37
Ribonuclease UK114	0.47	0.41
15-hydroxyprostaglandin dehydrogenase [NAD . ]	0.19	0
Eukaryotic initiation factor 4A-II	0.082	0.14
Probable deoxyhypusine synthase	0.23	0.098
Putative methyltransferase DDB_G0268948	0.25	0.18
Isocitrate dehydrogenase [NADP] cytoplasmic	0.49	0.12
Selenium-binding protein 1-A	0.11	0.15
unknown protein	0	0.41
Sulfotransferase 1C2	0.28	0.057
MAM and LDL-receptor class A domain-containing protein C10orf112	0	0.072
Elongation factor 1-delta	0.041	0.3
NADPH--cytochrome P450 reductase	0.2	0.059
Chloride intracellular channel exc-4	0.14	0.3
T-complex protein 1 subunit beta	0.13	0.2
Iron-zinc purple acid phosphatase-like protein	0.076	0.25
6-phosphogluconate dehydrogenase, decarboxylating	0.084	0.041
Beta-ureidopropionase	0.13	0.054
Regucalcin	0.36	0.21
1,2-dihydroxy-3-keto-5-methylthiopentene dioxygenase	0.26	0.18
Staphylococcal nuclease domain-containing protein 1	0	0.028
Zinc finger CCCH-type with G patch domain-containing protein	0	0.033
Fumarate hydratase, mitochondrial	0.12	0.048
Heat shock 70 kDa protein	0.13	0.23
14-3-3 protein epsilon	0.43	0.51
2,4-dienoyl-CoA reductase, mitochondrial	0.19	0
Electron transfer flavoprotein subunit beta	0.28	0.051
Probable citrate synthase 2, mitochondrial	0.095	0.25
Glucose-6-phosphate 1-dehydrogenase	0.058	0.043
Uncharacterized protein CG3556	0.19	0
Alcohol dehydrogenase class-3 chain L	0.14	0.17
Proteasome subunit alpha type-3	0.15	0.15
unknown protein	0	0.59
cathepsin L-like cysteine peptidase 4	0	0.16
Peptidyl-prolyl cis-trans isomerase B	0.1	0.47
Sulfotransferase family cytosolic 1B member 1	0.17	0.12
Myosin heavy chain, non-muscle	0	0.019
Pyruvate kinase muscle isozyme	0.074	0.11
unknown protein	0.18	0.18
Mesencephalic astrocyte-derived neurotrophic factor homolog	0.064	0.58
AP-1 complex subunit beta-1	0.058	0.043
Glucose dehydrogenase [acceptor]	0.15	0.53
Serine-threonine-protein kinase MRCK alpha	0	0.016
Thymidine phosphorylase	0.071	0.35
TOM1-like protein 2	0.061	0.088
L-xylulose reductase	0.2	0.065
L-xylulose reductase	0.12	0.2
Phosphoglucomutase-1	0.061	0.021
Phosphoethanolamine N-methyltransferase 3	0.27	0.11
Phosphoglycerate kinase	0.11	0.13
Cubilin	0.021	0.027
SH3 domain-binding glutamic acid-rich protein homolog	0.15	0.15
Ubiquitin-conjugating enzyme E2-17 kDa	0.24	0.46
Peroxiredoxin-5, mitochondrial	0.3	0.3
unknown protein	0.29	0.25
Phospholipase D3	0.08	0.09
unknown protein	0.14	0.43
3-hydroxyisobutyrate dehydrogenase, mitochondrial	0.13	0.044
Myosin regulatory light chain sqh	0	0.15
UPF0462 protein C4orf33 homolog	0.17	0.31
Dynein light chain 1, cytoplasmic	0.2	0.52
Proteasome subunit alpha type-4	0.43	0.43
Ubiquitin carboxyl-terminal hydrolase isozyme L3	0.19	0.21
Hydroxyacyl-coenzyme A dehydrogenase, mitochondrial	0.19	0.13
Histone H2A	0.43	0.45
Leucine-rich repeat and fibronectin type-III domain-containing protein 5	0.24	0.3
Pancreatic lipase-related protein 2	0.16	0
2-amino-3-carboxymuconate-6-semialdehyde decarboxylase	0.1	0.097
Proteasome subunit alpha type-1	0.19	0.083
Dual specificity mitogen-activated protein kinase kinase 6	0.14	0.055
Cytochrome P450 3A14	0.03	0.059
CUB and LDL domains-containing trypsin-like serine peptidase 3	0.076	0.1
Proteasome subunit beta type-2	0.24	0.11
WD repeat domain phosphoinositide-interacting protein 2	0	0.12
V-type proton ATPase subunit B	0.14	0.083
Tetratricopeptide repeat protein 36	0.2	0.39
Uncharacterized protein PF11_0207	0.25	0.17
Protein lethal 2 essential for life	0.26	0.27
Sulfotransferase 1C4	0.15	0
unknown protein	0	0.035
Proteasome subunit beta type-7	0.16	0.091
Delta-aminolevulinic acid dehydratase	0.093	0.096
Serpin B3	0.2	0
Proteasome subunit alpha type-5	0.13	0.1
Estradiol 17-beta-dehydrogenase 8	0.19	0.069
Sorting nexin-12	0.17	0.042
Probable aconitate hydratase, mitochondrial	0.21	0
Adenine phosphoribosyltransferase	0.11	0.2
Tumor necrosis factor alpha-induced protein 8-like protein	0	0.074
Protein dpy-30 homolog	0.25	0.38
Asparagine--tRNA ligase, cytoplasmic	0.056	0.088
Papilin	0.072	0
Hypoxia up-regulated protein 1	0.036	0.065
RNA-binding protein squid	0.037	0.23
ADP-sugar pyrophosphatase	0.12	0.35
T-complex protein 1 subunit delta	0.091	0.098
Low molecular weight phosphotyrosine protein phosphatase	0.29	0.076
Histone H3	0.05	0.31
Kynurenine--oxoglutarate transaminase 3	0.11	0
Glutathione synthetase	0	0.095
unknown protein	0.046	0.33
2-hydroxyacyl-CoA lyase 1	0.084	0
Carnitine O-acetyltransferase	0.079	0
Beta-hexosaminidase subunit beta	0.056	0
23666fed_2_19-DECOY Calreticulin	0	0
unknown protein	0.048	0.091
3' 2' ,5'-bisphosphate nucleotidase 1	0.12	0
unknown protein	0.15	0.12
Dihydropyrimidinase-related protein 2	0.033	0.028
Acid ceramidase	0.062	0.03
Cofilin-actin-depolymerizing factor homolog	0.21	0.2
Venom protein 302	0.14	0.6
U24-ctenitoxin-Pn1a	0.077	0.18
Serine-threonine-protein phosphatase 2A 65 kDa regulatory subunit A alpha isoform	0.32	0.13
Beta-galactosidase	0.051	0.016
Ras-related protein Ral-A	0.19	0.14
Troponin T	0	0.093
S-formylglutathione hydrolase	0.074	0.14
Peptidase M20 domain-containing protein 2	0.08	0.09
3-oxoacyl-[acyl-carrier-protein] reductase FabG	0.044	0.084
unknown protein	0.31	0
Influenza virus NS1A-binding protein homolog	0.073	0.05
Serine hydroxymethyltransferase, mitochondrial	0.12	0
15-hydroxyprostaglandin dehydrogenase [NAD . ]	0.15	0.087
ADP-ribose pyrophosphatase, mitochondrial	0.14	0.28
Glyoxylate reductase-hydroxypyruvate reductase	0.077	0
Ubiquitin-conjugating enzyme E2 variant 1	0.16	0.27
Glycine cleavage system H protein, mitochondrial	0.15	0.29
Probable methylmalonate-semialdehyde dehydrogenase [acylating], mitochondrial	0.09	0
Prostaglandin E synthase 2	0	0.086
Brefeldin A-inhibited guanine nucleotide-exchange protein 1	0.0069	0.021
T-complex protein 1 subunit gamma	0.089	0.083
Vigilin	0	0.028
EH domain-containing protein 3	0.024	0.11
Succinyl-CoA:3-ketoacid coenzyme A transferase 1, mitochondrial	0.11	0
Vesicle-associated membrane protein-associated protein B	0.11	0.31
Hsc70-interacting protein	0.097	0.036
Adenylosuccinate lyase	0.45	0.36
F-actin-capping protein subunit beta	0.12	0.39
T-complex protein 1 subunit theta	0.15	0.032
Glutamate dehydrogenase, mitochondrial	0.049	0.11
Papilin	0.14	0.11
Serine--tRNA ligase, cytoplasmic	0.088	0
Glucosidase 2 subunit beta	0.016	0.17
Serine-threonine-protein phosphatase 2A catalytic subunit beta isoform	0.11	0.19
Phosphotriesterase-related protein	0.057	0.045
Vinculin	0	0.027
Chymotrypsin-elastase inhibitor ixodidin	0	0.31
cAMP-dependent protein kinase regulatory subunit	0.083	0.083
Alpha-aspartyl dipeptidase	0.12	0.12
Na . -H . exchange regulatory cofactor NHE-RF2	0.22	0
UDP-glucose:glycoprotein glucosyltransferase 1	0	0.04
Myosin-I heavy chain	0.0041	0.0091
60S acidic ribosomal protein P0	0.035	0.18
Aspartate aminotransferase, cytoplasmic	0.019	0.089
Astacin-like metallopeptidase 5a	0.11	0.22
Non-specific lipid-transfer protein	0.061	0.018
Platelet-activating factor acetylhydrolase IB subunit gamma	0.12	0.25
Translationally-controlled tumor protein homolog	0.13	0.25
Dihydropyrimidinase	0.071	0
Inositol monophosphatase 1	0.098	0.069
Tropomodulin	0.12	0.15
Low-density lipoprotein receptor-related protein 6	0.014	0.0075
Trans-1,2-dihydrobenzene-1,2-diol dehydrogenase	0.027	0.055
Constitutive coactivator of peroxisome proliferator-activated receptor gamma	0.082	0
E3 ubiquitin-protein ligase HECTD1	0	0.016
Lysine-specific demethylase 3B	0	0.013
Myosin light chain alkali	0	0.62
Kinesin-like protein KIF13A	0.0089	0
Coatomer subunit delta	0.051	0.076
Sulfotransferase 1C4	0.11	0.076
26S proteasome non-ATPase regulatory subunit 2	0.068	0.017
Enoyl-CoA delta isomerase 2, mitochondrial	0.082	0
DNA-directed RNA polymerase, mitochondrial	0.015	0
Ribosome-binding protein 1	0.012	0.086
Probable inactive protein kinase DDB_G0270444	0.048	0.15
60S ribosomal protein L17	0.056	0.22
Focal adhesion kinase 1	0	0.025
RuvB-like 1	0.16	0
C-reactive protein 1.4	0	0.2
Elongation factor 1-beta	0	0.43
unknown protein	0.25	0.4
26S protease regulatory subunit 10B	0.14	0.034
Stress-induced-phosphoprotein 1	0.027	0.044
Glutamine synthetase	0.11	0.14
Partitioning defective 3 homolog	0.017	0.01
Sulfotransferase 1C2A	0.19	0
T-complex protein 1 subunit zeta	0.051	0.18
unknown protein	0.25	0.42
Regucalcin	0.11	0.069
26S proteasome non-ATPase regulatory subunit 7	0.15	0.053
Sorbitol dehydrogenase	0.1	0.07
Sorting nexin-2	0.078	0.014
Nicotinate-nucleotide pyrophosphorylase [carboxylating] Fragment	0.093	0.26
60S acidic ribosomal protein P1	0	0.35
60 kDa heat shock protein, mitochondrial	0.09	0.052
unknown protein	0.12	0.64
C-1-tetrahydrofolate synthase, cytoplasmic	0.051	0.03
Chitotriosidase-1	0.19	0
Succinyl-CoA ligase [GDP-forming] subunit beta, mitochondrial Fragment	0.1	0
15-hydroxyprostaglandin dehydrogenase [NAD . ]	0.16	0.028
Proteasome subunit beta type-1-B	0.13	0.39
Thioredoxin domain-containing protein 17	0.097	0.55
Saccharopine dehydrogenase-like oxidoreductase	0.11	0.084
Mitochondrial inner membrane protein OXA1L	0.078	0
N-acetylgalactosamine kinase	0.073	0.031
T-complex protein 1 subunit eta	0.026	0.017
Programmed cell death 6-interacting protein	0.047	0.014
Trifunctional enzyme subunit alpha, mitochondrial	0.051	0
Poly ADP-ribose glycohydrolase ARH3	0.065	0.089
Leucine-rich repeat-containing protein 15	0.11	0.24
Katanin p60 ATPase-containing subunit A-like 1	0.07	0.066
Slit homolog 2 protein	0.11	0
Proteasome subunit beta type-5	0.087	0
Long-chain-fatty-acid--CoA ligase 4	0.028	0.051
Argininosuccinate lyase	0.096	0
2-amino-3-ketobutyrate coenzyme A ligase, mitochondrial	0.085	0
unknown protein	0	0.63
unknown protein	0.43	0
Nucleolin	0	0.097
Elongation factor Tu	0.3	0.47
Neutral alpha-glucosidase AB	0.063	0.013
Thioredoxin reductase 3 Fragment	0.15	0.053
Transducin beta-like protein 2	0	0.14
Legumain	0	0.26
DNA damage-binding protein 1	0	0.05
Acyl-CoA-binding protein homolog	0.091	0.38
Acetyl-CoA acetyltransferase, mitochondrial	0.096	0
N G ,N G -dimethylarginine dimethylaminohydrolase 1	0.049	0.19
Obg-like ATPase 1	0.071	0.11
Heterogeneous nuclear ribonucleoprotein R	0.064	0.046
Calumenin	0.046	0.2
UTP--glucose-1-phosphate uridylyltransferase	0.072	0.018
6-phosphogluconolactonase	0.24	0.095
Dystonin	0	0.22
60S acidic ribosomal protein P1	0	0.69
4-aminobutyrate aminotransferase, mitochondrial	0.088	0
Gastric triacylglycerol lipase	0.066	0
N-acetylated-alpha-linked acidic dipeptidase 2	0	0.1
Calcium-transporting ATPase sarcoplasmic-endoplasmic reticulum type	0	0.043
unknown protein	0	0.34
Vesicle-associated membrane protein 7	0.072	0.072
Sorting nexin-17	0.11	0.39
L-xylulose reductase	0.12	0.12
Alpha-2-macroglobulin	0.048	0.13
Venom protein 164	0.065	0.28
Pleckstrin homology domain-containing family F member 2	0.055	0.055
unknown protein	0.12	0.36
Carboxypeptidase Q	0	0.17
T-complex protein 1 subunit epsilon	0.089	0
Prefoldin subunit 5	0.22	0.1
Deoxyribonucleoside 5'-monophosphate N-glycosidase	0.17	0.21
Venom protein 29	0	0.86
60S ribosomal protein L12	0	0.16
Alpha-L-fucosidase	0.057	0.14
SH3 domain-binding glutamic acid-rich protein homolog	0.088	0
Latrophilin-3	0.11	0.44
Lysosomal Pro-X carboxypeptidase	0.037	0.079
unknown protein	0	0.75
CLIP-associating protein 1	0	0.063
Pseudouridine-5'-monophosphatase	0.033	0.21
Vacuolar protein sorting-associated protein 13C	0	0.013
15-hydroxyprostaglandin dehydrogenase [NAD . ]	0.11	0
Macrophage mannose receptor 1	0.021	0.17
40S ribosomal protein S3a	0.037	0.14
Replication protein A 70 kDa DNA-binding subunit	0	0.14
Actin-interacting protein 1	0.037	0.013
Troponin C	0	0.25
Receptor expression-enhancing protein 5	0.091	0.041
Heterogeneous nuclear ribonucleoprotein 27C	0.062	0.052
Endoplasmic reticulum resident protein 29	0	0.16
Tubulin alpha-1 chain	0.26	0.21
Alpha-N-acetylglucosaminidase	0.039	0.032
Alpha-2-macroglobulin	0.32	0.58
Acyl-CoA synthetase family member 3, mitochondrial	0.05	0
Acidic mammalian chitinase	0.092	0.13
Uncharacterized protein C05D11.1	0.038	0.1
Kinesin-like protein KIF16B	0	0.026
TATA element modulatory factor	0.052	0
Cysteine sulfinic acid decarboxylase	0.055	0
Protein CutA homolog	0	0.23
Dynein heavy chain, cytoplasmic	0	0.0097
GTP-binding nuclear protein Ran	0.12	0
unknown protein	0	0.13
Methionine-R-sulfoxide reductase B2, mitochondrial	0.071	0.14
Dihydrolipoyl dehydrogenase, mitochondrial	0.037	0.045
Eukaryotic translation initiation factor 3 subunit B	0	0.083
Ras-related protein Rab-14	0.12	0.19
unknown protein	0.08	0.075
ADP-ATP translocase 3	0	0.1
Palmitoyl-protein thioesterase 1	0.11	0.06
116 kDa U5 small nuclear ribonucleoprotein component	0	0.013
Uroporphyrinogen decarboxylase	0	0.27
Serine-arginine-rich splicing factor 7	0	0.37
PRA1 family protein 3	0	0.15
Heterogeneous nuclear ribonucleoprotein A1, A2-B1 homolog	0.079	0.031
Neurogenic Fasting notch homolog protein 1	0	0.044
Epoxide hydrolase 1	0.063	0.028
Beta-galactosidase	0.052	0.19
Titin	0	0.12
Charged multivesicular body protein 4b	0	0.19
Heat shock protein beta-1	0	0.2
Apolipophorins	0	0.055
Glutathione S-transferase kappa 1	0.11	0
Small ubiquitin-related modifier	0.08	0.25
Sorbitol dehydrogenase	0.34	0
Dehydrogenase-reductase SDR family member 4 Fragment	0.19	0.051
Glucose dehydrogenase [acceptor]	0.12	0.36
Eukaryotic peptide chain release factor subunit 1	0	0.089
unknown protein	0	0.23
Dehydrogenase-reductase SDR family member 11	0.079	0
Ankyrin-2	0.016	0.0086
Heterogeneous nuclear ribonucleoprotein L	0.072	0.16
Beta-mannosidase	0.013	0.047
26S protease regulatory subunit 8	0.086	0
40S ribosomal protein S15	0	0.22
Fatty acid-binding protein	0	0.39
Complement component 1 Q subcomponent-binding protein, mitochondrial	0.078	0
SH3 domain-containing kinase-binding protein 1	0	0.048
Ras-related protein Rab-2	0.11	0.16
Cytochrome P450 3A5	0.053	0.08
unknown protein	0.17	0
Ovostatin	0.062	0.32
S-adenosylmethionine synthase	0.022	0.17
Phospholipid hydroperoxide glutathione peroxidase, mitochondrial	0	0.55
Cytoplasmic dynein 1 light intermediate chain 2	0.044	0
Hemocyte protein-glutamine gamma-glutamyltransferase	0.047	0.05
unknown protein	0.15	0
Protein hu-li tai shao	0.07	0
Prefoldin subunit 4	0	0.26
Eukaryotic translation initiation factor 3 subunit C	0.016	0.035
unknown protein	0	0.09
Retinal dehydrogenase 2	0.092	0.043
AMP deaminase 2	0.045	0.035
unknown protein	0.31	0
Adenylyl cyclase-associated protein 1	0.26	0
ATP-dependent RNA helicase WM6	0	0.27
Glucosylceramidase	0.048	0
Dolichyl-diphosphooligosaccharide--protein glycosyltransferase subunit STT3A	0	0.031
Tubulin-folding cofactor B	0.075	0.18
Phosphomannomutase 1	0.081	0
Microtubule-associated protein RP-EB family member 3	0	0.19
Clathrin light chain A	0	0.14
Ubiquitin carboxyl-terminal hydrolase 5	0.048	0.036
ATP-binding cassette sub-family E member 1	0.048	0
Retrovirus-related Pol polyprotein from transposon 17.6	0.016	0
ATP synthase subunit gamma, mitochondrial	0	0.18
unknown protein	0	0.13
N-acetylgalactosamine-6-sulfatase	0	0.15
unknown protein	0.063	0.33
Cadherin-related tumor suppressor	0	0.022
Protein transport protein Sec61 subunit alpha isoform 2	0	0.061
T-complex protein 1 subunit alpha	0.018	0.069
unknown protein	0.094	0
Probable nuclear transport factor 2	0.23	0.28
Sulfotransferase 1C2	0.07	0
Myosin-2 essential light chain	0.16	0.39
unknown protein	0	0.53
Sorting nexin-17	0	0.072
Vacuolar protein sorting-associated protein VTA1 homolog	0	0.14
Protein canopy homolog 3	0	0.22
S-methyl-5'-thioadenosine phosphorylase	0.065	0.1
Putative phospholipase B-like 2	0	0.11
unknown protein	0	0.079
unknown protein	0	0.48
Large proline-rich protein BAG6	0	0.056
U6 snRNA-associated Sm-like protein LSm6	0	0.51
Probable ATP-dependent RNA helicase DDX41	0	0.039
Inositol-3-phosphate synthase 1-A	0	0.07
Cdc42 homolog	0.11	0
Tolloid-like protein 1	0	0.044
Lysozyme c-1	0.2	0
26S proteasome non-ATPase regulatory subunit 13	0.071	0
Serine-threonine-protein phosphatase 2A 65 kDa regulatory subunit A alpha isoform	0.039	0
26S proteasome non-ATPase regulatory subunit 11	0.051	0
N-acetylated-alpha-linked acidic dipeptidase 2	0.037	0.032
Hephaestin-like protein 1	0	0.054
Vacuolar protein sorting-associated protein 35	0	0.063
60S ribosomal protein L26	0	0.14
unknown protein	0	0.24
Sorting nexin-6	0.02	0.13
Serine-threonine-protein phosphatase 6 regulatory subunit 3	0.037	0
AP-2 complex subunit alpha	0.028	0.037
Glyoxalase domain-containing protein 4	0	0.21
Twitchin	0	0.17
Maltase 1	0	0.12
00413fasting_3_10882-DECOY Alpha-actinin, sarcomeric	0	0
PH and SEC7 domain-containing protein 2	0	0.28
Syntaxin-7	0	0.17
Ras-related GTP-binding protein C	0.085	0.037
Methylmalonyl-CoA epimerase, mitochondrial	0.081	0.13
Transcription factor BTF3 homolog 4	0	0.32
Na . -H . exchange regulatory cofactor NHE-RF1	0.053	0.15
Calponin-2	0	0.11
Far upstream element-binding protein 3	0.032	0.015
Titin	0	0.036
Importin subunit alpha-4	0	0.17
UBX domain-containing protein 4	0	0.13
Tumor protein D53	0	0.26
26S protease regulatory subunit 6A	0.024	0.099
Guanine nucleotide-binding protein subunit beta-2-like 1	0.035	0.057
GMP reductase 2	0	0.086
Glycine--tRNA ligase	0	0.056
Spectrin alpha chain	0.036	0.12
60S ribosomal protein L7	0.087	0
V-type proton ATPase subunit B	0	0.24
Ganglioside-induced differentiation-associated protein 1	0	0.2
Glyoxylate reductase-hydroxypyruvate reductase	0.18	0
Putative methyltransferase 235L	0.066	0
Ubiquitin carboxyl-terminal hydrolase 7	0.012	0.029
Glutaryl-CoA dehydrogenase, mitochondrial	0.06	0
unknown protein	0.14	0.4
Prefoldin subunit 6	0	0.22
26S proteasome non-ATPase regulatory subunit 8 Fragment	0.078	0
60S acidic ribosomal protein P1	0	0.44
Calcium-calmodulin-dependent protein kinase type II subunit delta	0	0.12
unknown protein	0	0.51
Twinfilin-2	0	0.092
Titin	0	0.017
26S protease regulatory subunit 7	0	0.06
40S ribosomal protein S14	0	0.31
Glycerol-3-phosphate acyltransferase 1, mitochondrial	0	0.023
Surfeit Fed protein 4 homolog	0	0.092
Small glutamine-rich tetratricopeptide repeat-containing protein alpha	0	0.11
Glucosidase 2 subunit beta	0	0.16
Uncharacterized protein CG3556	0	0.037
Malate dehydrogenase	0.059	0.037
Translin-associated protein X	0.077	0.13
Syntenin-1	0.091	0.081
Calumenin	0	0.19
NIF3-like protein 1	0.06	0.038
UV excision repair protein RAD23 homolog B	0.069	0.028
Protein Mo25	0.062	0.033
15-hydroxyprostaglandin dehydrogenase [NAD . ]	0.12	0.083
Tubulin-specific chaperone A	0.28	0.38
NECAP-like protein CG9132	0.043	0.12
60S ribosomal protein L18a	0.09	0
KDEL motif-containing protein 1	0	0.035
Sepiapterin reductase	0	0.088
Bifunctional glutamate-proline--tRNA ligase	0.005	0.02
Vinculin	0	0.074
Thiopurine S-methyltransferase	0	0.21
V-type proton ATPase subunit C	0	0.11
Nucleolar protein 58	0.052	0
Protein canopy homolog 2	0	0.22
Troponin T	0	0.29
Galectin-4	0	0.16
TELO2-interacting protein 1 homolog	0.097	0.038
unknown protein	0.055	0.31
Unconventional myosin-XVIIIa	0	0.01
Alpha-amylase 1	0	0.14
Retinal dehydrogenase 2	0	0.15
Nucleolar and coiled-body phosphoprotein 1	0	0.047
Small nuclear ribonucleoprotein Sm D3	0	0.17
Alpha-tocopherol transfer protein-like	0	0.1
Eukaryotic translation initiation factor 3 subunit G	0	0.089
Protein FAM98A	0	0.05
unknown protein	0	0.18
Probable small nuclear ribonucleoprotein Sm D1	0	0.28
Venom protein 29	0	0.36
40S ribosomal protein S17	0	0.17
40S ribosomal protein S10	0.057	0.15
Enoyl-CoA hydratase domain-containing protein 3, mitochondrial	0.11	0
Neuroendocrine convertase 1	0.028	0.047
unknown protein	0.16	0
Anamorsin homolog	0.082	0.049
Adipocyte plasma membrane-associated protein	0.018	0.048
Ferritin-1, chloroplastic	0	0.13
Venom protein 302	0	0.21
Protein FAM49B	0.055	0
EH domain-containing protein 3	0	0.098
ERO1-like protein alpha	0.026	0.051
Talin-1	0	0.022
unknown protein	0	0.069
40S ribosomal protein S18	0	0.13
Protein CREBRF homolog	0	0.03
Serine-threonine-protein phosphatase PP1-beta catalytic subunit	0	0.08
Peptidase M20 domain-containing protein 2	0.084	0
DNA-directed RNA polymerase I subunit RPA2	0.016	0
Protein FAM136A	0	0.36
Programmed cell death protein 5	0	0.42
Rab proteins geranylgeranyltransferase component A 2	0.033	0
Iron-zinc purple acid phosphatase-like protein	0.065	0
Glycogenin-1	0.05	0
Synapse-associated protein 1	0	0.1
26S protease regulatory subunit 6B	0	0.068
Fucose mutarotase	0	0.088
Eukaryotic translation initiation factor 3 subunit J	0	0.1
Adapter molecule Crk	0	0.13
40S ribosomal protein S19	0	0.19
Vesicle-trafficking protein SEC22b	0	0.19
RNA-binding protein 12	0	0.021
Insulin-like growth factor 2 mRNA-binding protein 1	0	0.052
Muscle LIM protein 1	0	0.16
AP2-associated protein kinase 1	0	0.19
unknown protein	0	0.12
Dystroglycan	0	0.16
unknown protein	0.019	0.042
26S protease regulatory subunit 4	0.032	0.044
N-alpha-acetyltransferase 38, NatC auxiliary subunit	0	0.39
Coiled-coil domain-containing protein 58	0	0.19
Band 4.1-like protein 1	0	0.043
Nascent polypeptide-associated complex subunit alpha	0	0.12
Cytochrome b5	0	0.43
Uncharacterized protein C14orf119	0	0.37
SUMO-conjugating enzyme UBC9	0	0.18
Isocitrate dehydrogenase [NADP]	0.15	0
Xaa-Pro aminopeptidase 1	0	0.08
Disks large 1 tumor suppressor protein	0	0.039
Sulfotransferase 1C4	0	0.041
Eukaryotic translation initiation factor 2A	0	0.24
Hypoxanthine-guanine phosphoribosyltransferase	0.1	0
Glycerol-3-phosphate acyltransferase 4	0	0.058
Putative phosphoenolpyruvate synthase	0	0.3
RNA and export factor-binding protein 2	0	0.053
Troponin C	0	0.16
TSC22 domain family protein 1	0	0.047
Putative methyltransferase 235L	0	0.036
Rho guanine nucleotide exchange factor 9	0	0.14
unknown protein	0	0.32
Transcription factor HES-1	0.063	0
Putative methyltransferase 235L	0	0.14
NFX1-type zinc finger-containing protein 1	0	0.03
BTB-POZ domain-containing protein 6-A	0	0.068

## Sheet: exclusive to Fed
Protein Name
Calcium-transporting ATPase sarcoplasmic-endoplasmic reticulum type
Soma ferritin
MAM and LDL-receptor class A domain-containing protein C10orf112
Microsomal triglyceride transfer protein large subunit
Myelin expression factor 2
Protein lin-10
Speckle targeted PIP5K1A-regulated poly A polymerase
Vitellogenin-4
Ras GTPase-activating protein 3
unknown protein
Vitellogenin
Apical endosomal glycoprotein
Dipeptidyl peptidase 4
Vitellogenin
Prominin-1
unknown protein
MAM and LDL-receptor class A domain-containing protein C10orf112
Staphylococcal nuclease domain-containing protein 1
Zinc finger CCCH-type with G patch domain-containing protein
unknown protein
cathepsin L-like cysteine peptidase 4
Myosin heavy chain, non-muscle
Serine-threonine-protein kinase MRCK alpha
Myosin regulatory light chain sqh
WD repeat domain phosphoinositide-interacting protein 2
unknown protein
Tumor necrosis factor alpha-induced protein 8-like protein
Glutathione synthetase
23666fed_2_19-DECOY Calreticulin
Troponin T
Prostaglandin E synthase 2
Vigilin
Vinculin
Chymotrypsin-elastase inhibitor ixodidin
UDP-glucose:glycoprotein glucosyltransferase 1
E3 ubiquitin-protein ligase HECTD1
Lysine-specific demethylase 3B
Myosin light chain alkali
Focal adhesion kinase 1
C-reactive protein 1.4
Elongation factor 1-beta
60S acidic ribosomal protein P1
unknown protein
Nucleolin
Transducin beta-like protein 2
Legumain
DNA damage-binding protein 1
Dystonin
60S acidic ribosomal protein P1
N-acetylated-alpha-linked acidic dipeptidase 2
Calcium-transporting ATPase sarcoplasmic-endoplasmic reticulum type
unknown protein
Carboxypeptidase Q
Venom protein 29
60S ribosomal protein L12
unknown protein
CLIP-associating protein 1
Replication protein A 70 kDa DNA-binding subunit
Troponin C
Endoplasmic reticulum resident protein 29
Kinesin-like protein KIF16B
Protein CutA homolog
Dynein heavy chain, cytoplasmic
unknown protein
Eukaryotic translation initiation factor 3 subunit B
ADP-ATP translocase 3
116 kDa U5 small nuclear ribonucleoprotein component
Serine-arginine-rich splicing factor 7
PRA1 family protein 3
Neurogenic Fasting notch homolog protein 1
Titin
Charged multivesicular body protein 4b
Apolipophorins
Eukaryotic peptide chain release factor subunit 1
unknown protein
40S ribosomal protein S15
Fatty acid-binding protein
SH3 domain-containing kinase-binding protein 1
Phospholipid hydroperoxide glutathione peroxidase, mitochondrial
Prefoldin subunit 4
unknown protein
ATP-dependent RNA helicase WM6
Dolichyl-diphosphooligosaccharide--protein glycosyltransferase subunit STT3A
Microtubule-associated protein RP-EB family member 3
Clathrin light chain A
ATP synthase subunit gamma, mitochondrial
unknown protein
N-acetylgalactosamine-6-sulfatase
Cadherin-related tumor suppressor
Protein transport protein Sec61 subunit alpha isoform 2
unknown protein
Sorting nexin-17
Vacuolar protein sorting-associated protein VTA1 homolog
Protein canopy homolog 3
unknown protein
unknown protein
Large proline-rich protein BAG6
U6 snRNA-associated Sm-like protein LSm6
Probable ATP-dependent RNA helicase DDX41
Inositol-3-phosphate synthase 1-A
Tolloid-like protein 1
Vacuolar protein sorting-associated protein 35
60S ribosomal protein L26
unknown protein
Glyoxalase domain-containing protein 4
Twitchin
Maltase 1
PH and SEC7 domain-containing protein 2
Syntaxin-7
Transcription factor BTF3 homolog 4
Calponin-2
Importin subunit alpha-4
UBX domain-containing protein 4
Tumor protein D53
GMP reductase 2
Glycine--tRNA ligase
V-type proton ATPase subunit B
Ganglioside-induced differentiation-associated protein 1
Prefoldin subunit 6
60S acidic ribosomal protein P1
Calcium-calmodulin-dependent protein kinase type II subunit delta
unknown protein
Twinfilin-2
Titin
26S protease regulatory subunit 7
40S ribosomal protein S14
Glycerol-3-phosphate acyltransferase 1, mitochondrial
Surfeit Fed protein 4 homolog
Small glutamine-rich tetratricopeptide repeat-containing protein alpha
Glucosidase 2 subunit beta
Uncharacterized protein CG3556
Calumenin
KDEL motif-containing protein 1
Vinculin
Thiopurine S-methyltransferase
V-type proton ATPase subunit C
Protein canopy homolog 2
Troponin T
Galectin-4
Unconventional myosin-XVIIIa
Alpha-amylase 1
Retinal dehydrogenase 2
Nucleolar and coiled-body phosphoprotein 1
Small nuclear ribonucleoprotein Sm D3
Alpha-tocopherol transfer protein-like
Eukaryotic translation initiation factor 3 subunit G
Protein FAM98A
unknown protein
Probable small nuclear ribonucleoprotein Sm D1
Venom protein 29
40S ribosomal protein S17
Ferritin-1, chloroplastic
Venom protein 302
EH domain-containing protein 3
Talin-1
unknown protein
40S ribosomal protein S18
Protein CREBRF homolog
Serine-threonine-protein phosphatase PP1-beta catalytic subunit
Protein FAM136A
Programmed cell death protein 5
Synapse-associated protein 1
26S protease regulatory subunit 6B
Fucose mutarotase
Eukaryotic translation initiation factor 3 subunit J
Adapter molecule Crk
40S ribosomal protein S19
Vesicle-trafficking protein SEC22b
RNA-binding protein 12
Insulin-like growth factor 2 mRNA-binding protein 1
Muscle LIM protein 1
AP2-associated protein kinase 1
unknown protein
Dystroglycan
N-alpha-acetyltransferase 38, NatC auxiliary subunit
Coiled-coil domain-containing protein 58
Band 4.1-like protein 1
Nascent polypeptide-associated complex subunit alpha
Cytochrome b5
Uncharacterized protein C14orf119
SUMO-conjugating enzyme UBC9
Xaa-Pro aminopeptidase 1
Disks large 1 tumor suppressor protein
Sulfotransferase 1C4
Eukaryotic translation initiation factor 2A
Glycerol-3-phosphate acyltransferase 4
Putative phosphoenolpyruvate synthase
RNA and export factor-binding protein 2
Troponin C
TSC22 domain family protein 1
Putative methyltransferase 235L
Rho guanine nucleotide exchange factor 9
unknown protein
Putative methyltransferase 235L
NFX1-type zinc finger-containing protein 1
BTB-POZ domain-containing protein 6-A

## Sheet: exclusive to fasting
Protein Name
Very long-chain specific acyl-CoA dehydrogenase, mitochondrial
Phosphoenolpyruvate carboxykinase [GTP], mitochondrial
Pyruvate carboxylase, mitochondrial
Thioredoxin-dependent peroxide reductase, mitochondrial
Methylglutaconyl-CoA hydratase, mitochondrial
Glycogenin-1
Fatty-acid amide hydrolase 2
L-threonine 3-dehydrogenase, mitochondrial
Peroxisomal acyl-coenzyme A oxidase 1
Medium-chain specific acyl-CoA dehydrogenase, mitochondrial
Carnitine O-acetyltransferase
Mite allergen Lep d 7
Enoyl-CoA hydratase, mitochondrial
Acyl-CoA synthetase family member 2, mitochondrial
Alanine aminotransferase 2-like
15-hydroxyprostaglandin dehydrogenase [NAD . ]
2,4-dienoyl-CoA reductase, mitochondrial
Uncharacterized protein CG3556
Pancreatic lipase-related protein 2
Sulfotransferase 1C4
Serpin B3
Probable aconitate hydratase, mitochondrial
Papilin
Kynurenine--oxoglutarate transaminase 3
2-hydroxyacyl-CoA lyase 1
Carnitine O-acetyltransferase
Beta-hexosaminidase subunit beta
3' 2' ,5'-bisphosphate nucleotidase 1
unknown protein
Serine hydroxymethyltransferase, mitochondrial
Glyoxylate reductase-hydroxypyruvate reductase
Probable methylmalonate-semialdehyde dehydrogenase [acylating], mitochondrial
Succinyl-CoA:3-ketoacid coenzyme A transferase 1, mitochondrial
Serine--tRNA ligase, cytoplasmic
Na . -H . exchange regulatory cofactor NHE-RF2
Dihydropyrimidinase
Constitutive coactivator of peroxisome proliferator-activated receptor gamma
Enoyl-CoA delta isomerase 2, mitochondrial
DNA-directed RNA polymerase, mitochondrial
RuvB-like 1
Sulfotransferase 1C2A
Chitotriosidase-1
Succinyl-CoA ligase [GDP-forming] subunit beta, mitochondrial Fragment
Mitochondrial inner membrane protein OXA1L
Proteasome subunit beta type-5
Argininosuccinate lyase
2-amino-3-ketobutyrate coenzyme A ligase, mitochondrial
unknown protein
Acetyl-CoA acetyltransferase, mitochondrial
4-aminobutyrate aminotransferase, mitochondrial
Gastric triacylglycerol lipase
T-complex protein 1 subunit epsilon
SH3 domain-binding glutamic acid-rich protein homolog
15-hydroxyprostaglandin dehydrogenase [NAD . ]
Acyl-CoA synthetase family member 3, mitochondrial
Cysteine sulfinic acid decarboxylase
GTP-binding nuclear protein Ran
Glutathione S-transferase kappa 1
Sorbitol dehydrogenase
26S protease regulatory subunit 8
Complement component 1 Q subcomponent-binding protein, mitochondrial
unknown protein
Cytoplasmic dynein 1 light intermediate chain 2
unknown protein
unknown protein
Adenylyl cyclase-associated protein 1
Glucosylceramidase
ATP-binding cassette sub-family E member 1
Retrovirus-related Pol polyprotein from transposon 17.6
unknown protein
Sulfotransferase 1C2
Cdc42 homolog
Lysozyme c-1
26S proteasome non-ATPase regulatory subunit 13
Serine-threonine-protein phosphatase 2A 65 kDa regulatory subunit A alpha isoform
26S proteasome non-ATPase regulatory subunit 11
Serine-threonine-protein phosphatase 6 regulatory subunit 3
Glyoxylate reductase-hydroxypyruvate reductase
Putative methyltransferase 235L
Glutaryl-CoA dehydrogenase, mitochondrial
26S proteasome non-ATPase regulatory subunit 8 Fragment
60S ribosomal protein L18a
Nucleolar protein 58
Enoyl-CoA hydratase domain-containing protein 3, mitochondrial
unknown protein
Protein FAM49B
Peptidase M20 domain-containing protein 2
DNA-directed RNA polymerase I subunit RPA2
Rab proteins geranylgeranyltransferase component A 2
Iron-zinc purple acid phosphatase-like protein
Glycogenin-1
Isocitrate dehydrogenase [NADP]
Hypoxanthine-guanine phosphoribosyltransferase
Transcription factor HES-1
00606fasting_1_11060-DECOY Hemocyanin A chain
19402fed_3_11968-DECOY DNA-directed RNA polymerase, mitochondrial

## Sheet: common for fed and fasting
Protein Name
Myosin heavy chain, muscle
Actin, clone 403
Hemocyanin AA6 chain
Hemocyanin AA6 chain
Hemocyanin F chain
Retinal dehydrogenase 2
Hemocyanin F chain
Glyoxylate reductase-hydroxypyruvate reductase
Glutathione S-transferase D5
Myosin heavy chain, muscle
Polyubiquitin-C
Protein disulfide-isomerase
Hemocyanin II
Glutathione S-transferase 1, isoform C
Hemocyanin A chain
Cofilin-actin-depolymerizing factor homolog
Fumarylacetoacetase
Heat shock cognate 71 kDa protein
Protein disulfide-isomerase
Hemocyanin B chain
Tropomyosin
Myosin heavy chain, muscle
Rab GDP dissociation inhibitor alpha
Calreticulin
Enolase
Glyceraldehyde-3-phosphate dehydrogenase
Glutathione S-transferase 1, isoform D
Catalase
Retinal dehydrogenase 2
Spectrin alpha chain
Endochitinase
Arginine kinase
Adenosylhomocysteinase
Elongation factor 1-alpha 1
AP-2 complex subunit mu
Fructose-bisphosphate aldolase
L-like cysteine peptidase 1
14-3-3 protein epsilon
DNA repair protein RAD50
Bifunctional purine biosynthesis protein PURH
Isocitrate dehydrogenase [NADP] cytoplasmic
Hemocyanin C chain
Beta-hexosaminidase subunit alpha
Triosephosphate isomerase
Phosphoribosylformylglycinamidine synthase
Spectrin beta chain
Carbonyl reductase [NADPH] 1
Alpha-actinin, sarcomeric
4-hydroxyphenylpyruvate dioxygenase
Endoplasmin
Uncharacterized protein C3H1.02c
Tropomyosin
Heat shock protein HSP 90-alpha
14-3-3 protein zeta
Fructose-bisphosphate aldolase
Chitotriosidase-1
Superoxide dismutase [Cu-Zn]
Probable chitinase 3
Transmembrane 9 superfamily member 2
cathepsin D-like aspartic peptidase 1
Transketolase
Gelsolin, cytoplasmic
Malate dehydrogenase, mitochondrial
Peptidyl-prolyl cis-trans isomerase
Myophilin
Lysosomal alpha-mannosidase
Xaa-Pro dipeptidase
Thimet oligopeptidase
Dehydrogenase-reductase SDR family member 11
unknown protein
Trifunctional purine biosynthetic protein adenosine-3
Synaptic vesicle membrane protein VAT-1 homolog-like
Nucleoside diphosphate kinase
Major vault protein
Pterin-4-alpha-carbinolamine dehydratase
Tubulin alpha-1 chain
Myosin heavy chain, muscle
Probable transaldolase
Acyl-CoA-binding protein
Glutathione S-transferase B
unknown protein
Alcohol dehydrogenase class-3
Aldehyde dehydrogenase, mitochondrial
Filamin-A
Homogentisate 1,2-dioxygenase
4-hydroxyphenylpyruvate dioxygenase
Profilin-2
Cystatin-B
Lysosomal alpha-glucosidase
ATP synthase subunit beta, mitochondrial
Malate dehydrogenase, cytoplasmic
Glucose dehydrogenase [acceptor]
unknown protein
Inosine-5'-monophosphate dehydrogenase 1a
Transferrin
Purine nucleoside phosphorylase
Ornithine aminotransferase, mitochondrial
Leukocyte elastase inhibitor
Dipeptidyl peptidase 3
Glycogen phosphorylase
Heat shock 70 kDa protein cognate 4
Glycine N-methyltransferase
N-acetylneuraminate lyase
Proactivator polypeptide
Ras-related protein Rab-1A
Tubulin beta-4B chain
Phosphoserine aminotransferase
4-hydroxybutyrate coenzyme A transferase
Leukocyte elastase inhibitor
unknown protein
NAD P transhydrogenase, mitochondrial
Heat shock cognate 71 kDa protein
Probable citrate synthase 2, mitochondrial
2,3-bisphosphoglycerate-independent phosphoglycerate mutase
Ubiquitin-like modifier-activating enzyme 1
Aldehyde dehydrogenase, mitochondrial
Glycerol-3-phosphate dehydrogenase [NAD . ], cytoplasmic
Putative hydroxypyruvate isomerase
Calsequestrin-1
Alpha-N-acetylgalactosaminidase
60 kDa heat shock protein, mitochondrial
Ribose-5-phosphate isomerase Fragment
Counting factor associated protein D
Serine hydroxymethyltransferase, cytosolic
Ester hydrolase C11orf54 homolog
Hydroxysteroid dehydrogenase-like protein 2
Aldose reductase
Protein O-mannosyl-transferase 2
Superoxide dismutase [Cu-Zn]
Profilin-5
Cytoplasmic aconitate hydratase
UPF0422 protein lpg2959
L-xylulose reductase
15-hydroxyprostaglandin dehydrogenase [NAD . ]
unknown protein
Tropomyosin
Nucleoredoxin-like protein 2
Cholinesterase
Trans-2-enoyl-CoA reductase, mitochondrial
Adenosylhomocysteinase
GMP synthase [glutamine-hydrolyzing]
Nicotinamide N-methyltransferase
Isovaleryl-CoA dehydrogenase, mitochondrial
Aspartate aminotransferase, mitochondrial
Transitional endoplasmic reticulum ATPase
Abhydrolase domain-containing protein 14B
Leucine-rich repeat-containing G-protein coupled receptor 4
Zinc-binding alcohol dehydrogenase domain-containing protein 2
Hydroxyacyl-coenzyme A dehydrogenase, mitochondrial
Histone-lysine N-methyltransferase SETMAR
Inorganic pyrophosphatase
Adenosine deaminase
Beta,beta-carotene 15,15'-monooxygenase
10 kDa heat shock protein, mitochondrial
Stress-70 protein, mitochondrial
Calmodulin
Ras-related protein Rab-33B
Calreticulin
Thioredoxin-T
C-1-tetrahydrofolate synthase, cytoplasmic
V-type proton ATPase catalytic subunit A
Cytochrome c
Beta-galactosidase
Adenylyl cyclase-associated protein 1
Probable NADH dehydrogenase [ubiquinone] 1 alpha subcomplex subunit 12
Peptidase M20 domain-containing protein 2
Probable acyl coa dehydrogenase 6
3-hydroxyacyl-CoA dehydrogenase type-2
cathepsin L-like cysteine peptidase 2a
ADP-ribosylation factor 1
Peroxiredoxin 1
Alpha-L-fucosidase
Sorbitol dehydrogenase
Alcohol dehydrogenase [NADP . ]
60S ribosomal protein L5-A
Proteasome subunit alpha type-6
Alcohol dehydrogenase class-3
Copper transport protein ATOX1
unknown protein
Dihydropyrimidine dehydrogenase [NADP . ]
Elongation factor 1-alpha
Glucosamine-6-phosphate isomerase 2
Astacin-like metallopeptidase 2
Peptidyl-prolyl cis-trans isomerase FKBP14
U24-ctenitoxin-Pn1a
Elongation factor 1-gamma-A
Ribose-phosphate pyrophosphokinase 1
Glycerol-3-phosphate dehydrogenase [NAD . ], cytoplasmic
Macrophage migration inhibitory factor
unknown protein
unknown protein
Adenosine monophosphate-protein transferase FICD homolog
Dynamin
Putative defense protein 3
Cystathionine beta-synthase
Lysosomal protective protein
Protein DJ-1
Leucine-rich repeat-containing protein 15
U24-ctenitoxin-Pn1a
Betaine--homocysteine S-methyltransferase 1
F-actin-capping protein subunit alpha
Isochorismatase domain-containing protein 2, mitochondrial
Hydroxyacylglutathione hydrolase, mitochondrial
Superoxide dismutase [Mn] 1, mitochondrial
Epididymal secretory protein E1
Protein disulfide-isomerase A4
Peroxiredoxin-4
N-acetylated-alpha-linked acidic dipeptidase 2
Protein disulfide-isomerase A6
O-acetyl-ADP-ribose deacetylase MACROD2
Dipeptidyl peptidase 3
Aldose reductase
Catechol O-methyltransferase domain-containing protein 1
Proteasome subunit alpha type-7
40S ribosomal protein SA
Phosphatidylethanolamine-binding protein 1
3-hydroxyanthranilate 3,4-dioxygenase
Betaine--homocysteine S-methyltransferase 1
Peptidyl-prolyl cis-trans isomerase B
Peroxiredoxin-6
Glutathione S-transferase 1, isoform C
High mobility group protein DSP1
Glycogen debranching enzyme
Eukaryotic translation initiation factor 5A-1
Purine nucleoside phosphorylase
unknown protein
Prolyl endopeptidase
Threonine--tRNA ligase, cytoplasmic
Proteasome subunit beta type-3
Bifunctional 3'-phosphoadenosine 5'-phosphosulfate synthase
Moesin-ezrin-radixin homolog 1
Ubiquitin-conjugating enzyme E2 L3
Histone H2B
Acetyl-CoA acetyltransferase, mitochondrial
Urocanate hydratase
unknown protein
Transferrin
Calsequestrin-1
Ras-related protein Rab-11A
Heat shock protein 90
Rho GDP-dissociation inhibitor 1
Histone H4
Adenosine kinase 2
Putative phospholipase B-like 2
Nicotinamide N-methyltransferase
Formimidoyltransferase-cyclodeaminase
Bleomycin hydrolase
Proteasome subunit beta type-4 Fragment
unknown protein
Lethal 2 giant larvae protein homolog 1
Leukocyte elastase inhibitor
MIF-like protein mif-2
Aldehyde dehydrogenase family 8 member A1
Pre-mRNA-splicing factor ATP-dependent RNA helicase PRP16
Clathrin heavy chain 1
Ribokinase
Uncharacterized protein ZK1073.1
Acidic leucine-rich nuclear phosphoprotein 32 family member A
3-hydroxyisobutyryl-CoA hydrolase, mitochondrial
ATP-citrate synthase
Myosin heavy chain, non-muscle
Catalase
Ovostatin
Actin, cytoplasmic 1
Electron transfer flavoprotein subunit alpha, mitochondrial
Proteasome subunit alpha type-2
Moesin-ezrin-radixin homolog 1
Proteasome subunit beta type-6
Ras-related protein Rab-5C
U8 snoRNA-decapping enzyme
Glucose-6-phosphate isomerase
unknown protein
Actin-5C
UPF0337 protein pc0632
Phosphoglucomutase-2
ADP-ribosylation factor 2
Eukaryotic translation initiation factor 6
Calcyphosin-like protein
Pre-mRNA cleavage complex 2 protein Pcf11
40S ribosomal protein S4
Cathepsin F-like cysteine peptidase
15-hydroxyprostaglandin dehydrogenase [NAD . ]
Peroxisomal multifunctional enzyme type 2
Translin
Coactosin-like protein
4-hydroxyphenylpyruvate dioxygenase
Arginine kinase
TPPP family protein CG4893
Acidic leucine-rich nuclear phosphoprotein 32 family member A
Proliferation-associated protein 2G4
Ribonuclease UK114
Eukaryotic initiation factor 4A-II
Probable deoxyhypusine synthase
Putative methyltransferase DDB_G0268948
Isocitrate dehydrogenase [NADP] cytoplasmic
Selenium-binding protein 1-A
Sulfotransferase 1C2
Elongation factor 1-delta
NADPH--cytochrome P450 reductase
Chloride intracellular channel exc-4
T-complex protein 1 subunit beta
Iron-zinc purple acid phosphatase-like protein
6-phosphogluconate dehydrogenase, decarboxylating
Beta-ureidopropionase
Regucalcin
1,2-dihydroxy-3-keto-5-methylthiopentene dioxygenase
Fumarate hydratase, mitochondrial
Heat shock 70 kDa protein
14-3-3 protein epsilon
Electron transfer flavoprotein subunit beta
Probable citrate synthase 2, mitochondrial
Glucose-6-phosphate 1-dehydrogenase
Alcohol dehydrogenase class-3 chain L
Proteasome subunit alpha type-3
Peptidyl-prolyl cis-trans isomerase B
Sulfotransferase family cytosolic 1B member 1
Pyruvate kinase muscle isozyme
unknown protein
Mesencephalic astrocyte-derived neurotrophic factor homolog
AP-1 complex subunit beta-1
Glucose dehydrogenase [acceptor]
Thymidine phosphorylase
TOM1-like protein 2
L-xylulose reductase
L-xylulose reductase
Phosphoglucomutase-1
Phosphoethanolamine N-methyltransferase 3
Phosphoglycerate kinase
Cubilin
SH3 domain-binding glutamic acid-rich protein homolog
Ubiquitin-conjugating enzyme E2-17 kDa
Peroxiredoxin-5, mitochondrial
unknown protein
Phospholipase D3
unknown protein
3-hydroxyisobutyrate dehydrogenase, mitochondrial
UPF0462 protein C4orf33 homolog
Dynein light chain 1, cytoplasmic
Proteasome subunit alpha type-4
Ubiquitin carboxyl-terminal hydrolase isozyme L3
Hydroxyacyl-coenzyme A dehydrogenase, mitochondrial
Histone H2A
Leucine-rich repeat and fibronectin type-III domain-containing protein 5
2-amino-3-carboxymuconate-6-semialdehyde decarboxylase
Proteasome subunit alpha type-1
Dual specificity mitogen-activated protein kinase kinase 6
Cytochrome P450 3A14
CUB and LDL domains-containing trypsin-like serine peptidase 3
Proteasome subunit beta type-2
V-type proton ATPase subunit B
Tetratricopeptide repeat protein 36
Uncharacterized protein PF11_0207
Protein lethal 2 essential for life
Proteasome subunit beta type-7
Delta-aminolevulinic acid dehydratase
Proteasome subunit alpha type-5
Estradiol 17-beta-dehydrogenase 8
Sorting nexin-12
Adenine phosphoribosyltransferase
Protein dpy-30 homolog
Asparagine--tRNA ligase, cytoplasmic
Hypoxia up-regulated protein 1
RNA-binding protein squid
ADP-sugar pyrophosphatase
T-complex protein 1 subunit delta
Low molecular weight phosphotyrosine protein phosphatase
Histone H3
unknown protein
unknown protein
unknown protein
Dihydropyrimidinase-related protein 2
Acid ceramidase
Cofilin-actin-depolymerizing factor homolog
Venom protein 302
U24-ctenitoxin-Pn1a
Serine-threonine-protein phosphatase 2A 65 kDa regulatory subunit A alpha isoform
Beta-galactosidase
Ras-related protein Ral-A
S-formylglutathione hydrolase
Peptidase M20 domain-containing protein 2
3-oxoacyl-[acyl-carrier-protein] reductase FabG
Influenza virus NS1A-binding protein homolog
15-hydroxyprostaglandin dehydrogenase [NAD . ]
ADP-ribose pyrophosphatase, mitochondrial
Ubiquitin-conjugating enzyme E2 variant 1
Glycine cleavage system H protein, mitochondrial
Brefeldin A-inhibited guanine nucleotide-exchange protein 1
T-complex protein 1 subunit gamma
EH domain-containing protein 3
Vesicle-associated membrane protein-associated protein B
Hsc70-interacting protein
Adenylosuccinate lyase
F-actin-capping protein subunit beta
T-complex protein 1 subunit theta
Glutamate dehydrogenase, mitochondrial
Papilin
Glucosidase 2 subunit beta
Serine-threonine-protein phosphatase 2A catalytic subunit beta isoform
Phosphotriesterase-related protein
cAMP-dependent protein kinase regulatory subunit
Alpha-aspartyl dipeptidase
Myosin-I heavy chain
60S acidic ribosomal protein P0
Aspartate aminotransferase, cytoplasmic
Astacin-like metallopeptidase 5a
Non-specific lipid-transfer protein
Platelet-activating factor acetylhydrolase IB subunit gamma
Translationally-controlled tumor protein homolog
Inositol monophosphatase 1
Tropomodulin
Low-density lipoprotein receptor-related protein 6
Trans-1,2-dihydrobenzene-1,2-diol dehydrogenase
Kinesin-like protein KIF13A
Coatomer subunit delta
Sulfotransferase 1C4
26S proteasome non-ATPase regulatory subunit 2
Ribosome-binding protein 1
Probable inactive protein kinase DDB_G0270444
60S ribosomal protein L17
unknown protein
26S protease regulatory subunit 10B
Stress-induced-phosphoprotein 1
Glutamine synthetase
Partitioning defective 3 homolog
T-complex protein 1 subunit zeta
unknown protein
Regucalcin
26S proteasome non-ATPase regulatory subunit 7
Sorbitol dehydrogenase
Sorting nexin-2
Nicotinate-nucleotide pyrophosphorylase [carboxylating] Fragment
60 kDa heat shock protein, mitochondrial
unknown protein
C-1-tetrahydrofolate synthase, cytoplasmic
15-hydroxyprostaglandin dehydrogenase [NAD . ]
Proteasome subunit beta type-1-B
Thioredoxin domain-containing protein 17
Saccharopine dehydrogenase-like oxidoreductase
N-acetylgalactosamine kinase
T-complex protein 1 subunit eta
Programmed cell death 6-interacting protein
Trifunctional enzyme subunit alpha, mitochondrial
Poly ADP-ribose glycohydrolase ARH3
Leucine-rich repeat-containing protein 15
Katanin p60 ATPase-containing subunit A-like 1
Slit homolog 2 protein
Long-chain-fatty-acid--CoA ligase 4
Elongation factor Tu
Neutral alpha-glucosidase AB
Thioredoxin reductase 3 Fragment
Acyl-CoA-binding protein homolog
N G ,N G -dimethylarginine dimethylaminohydrolase 1
Obg-like ATPase 1
Heterogeneous nuclear ribonucleoprotein R
Calumenin
UTP--glucose-1-phosphate uridylyltransferase
6-phosphogluconolactonase
Vesicle-associated membrane protein 7
Sorting nexin-17
L-xylulose reductase
Alpha-2-macroglobulin
Venom protein 164
Pleckstrin homology domain-containing family F member 2
unknown protein
Prefoldin subunit 5
Deoxyribonucleoside 5'-monophosphate N-glycosidase
Alpha-L-fucosidase
Latrophilin-3
Lysosomal Pro-X carboxypeptidase
Pseudouridine-5'-monophosphatase
Vacuolar protein sorting-associated protein 13C
Macrophage mannose receptor 1
40S ribosomal protein S3a
Actin-interacting protein 1
Receptor expression-enhancing protein 5
Heterogeneous nuclear ribonucleoprotein 27C
Tubulin alpha-1 chain
Alpha-N-acetylglucosaminidase
Alpha-2-macroglobulin
Acidic mammalian chitinase
Uncharacterized protein C05D11.1
TATA element modulatory factor
Methionine-R-sulfoxide reductase B2, mitochondrial
Dihydrolipoyl dehydrogenase, mitochondrial
Ras-related protein Rab-14
unknown protein
Palmitoyl-protein thioesterase 1
Uroporphyrinogen decarboxylase
Heterogeneous nuclear ribonucleoprotein A1, A2-B1 homolog
Epoxide hydrolase 1
Beta-galactosidase
Heat shock protein beta-1
Small ubiquitin-related modifier
Dehydrogenase-reductase SDR family member 4 Fragment
Glucose dehydrogenase [acceptor]
Dehydrogenase-reductase SDR family member 11
Ankyrin-2
Heterogeneous nuclear ribonucleoprotein L
Beta-mannosidase
Ras-related protein Rab-2
Cytochrome P450 3A5
Ovostatin
S-adenosylmethionine synthase
Hemocyte protein-glutamine gamma-glutamyltransferase
Protein hu-li tai shao
Eukaryotic translation initiation factor 3 subunit C
Retinal dehydrogenase 2
AMP deaminase 2
Tubulin-folding cofactor B
Phosphomannomutase 1
Ubiquitin carboxyl-terminal hydrolase 5
unknown protein
T-complex protein 1 subunit alpha
Probable nuclear transport factor 2
Myosin-2 essential light chain
S-methyl-5'-thioadenosine phosphorylase
Putative phospholipase B-like 2
N-acetylated-alpha-linked acidic dipeptidase 2
Hephaestin-like protein 1
Sorting nexin-6
AP-2 complex subunit alpha
00413fasting_3_10882-DECOY Alpha-actinin, sarcomeric
Ras-related GTP-binding protein C
Methylmalonyl-CoA epimerase, mitochondrial
Na . -H . exchange regulatory cofactor NHE-RF1
Far upstream element-binding protein 3
Titin
26S protease regulatory subunit 6A
Guanine nucleotide-binding protein subunit beta-2-like 1
Spectrin alpha chain
60S ribosomal protein L7
Ubiquitin carboxyl-terminal hydrolase 7
unknown protein
Malate dehydrogenase
Translin-associated protein X
Syntenin-1
NIF3-like protein 1
UV excision repair protein RAD23 homolog B
Protein Mo25
15-hydroxyprostaglandin dehydrogenase [NAD . ]
Tubulin-specific chaperone A
NECAP-like protein CG9132
Sepiapterin reductase
Bifunctional glutamate-proline--tRNA ligase
TELO2-interacting protein 1 homolog
unknown protein
40S ribosomal protein S10
Neuroendocrine convertase 1
Anamorsin homolog
Adipocyte plasma membrane-associated protein
ERO1-like protein alpha
unknown protein
26S protease regulatory subunit 4
