# Supplementary material for: Biochemical, Transcriptomic and Proteomic Analyses of Digestion in the Scorpion Tityus serrulatus: Insights into Function and Evolution of Digestion in an Ancient Arthropod
Source: PLoS One. 2015 Apr 15;10(4):e0123841. doi: 10.1371/journal.pone.0123841 (PMC4398375; doi:10.1371/journal.pone.0123841)
Supplement: S4 Table — Mass spectrometry data are from 3 different biological samples. Percentage of normalized spectra counting (NSC) is shown as quantitative value to each enzyme. In the middle a prediction of the subcellular location using WoLF PSORT and in the right the presence of GO term related to extracellular space and lysosome is displayed. k-NN, k-nearest neighbor classifier from PSORT; Ex, extracellular space; Ly, lysosome; E.R., endoplasmatic reticulum; Cy, cytosol; Mi, mitochondria; Nu, nucleus; Pe, peroxisome, Pl, plasma membrane. N.I, not identified. *the protein was not identified in all triplicate samples. **sequences with incomplete N-terminal region.—no result.—not measured. (XLSX) [file pone.0123841.s013.xlsx]

## Sheet: Plan1
	Fasting		Fed			NSC (%)				WoLF PSORT (k-NN)									GO
	media	desvio	media	desvio	Exopeptidase	Fasting	SEM	Fed	SEM2	Ex	Ly	E.R	Cy	Pl	Go	Mi	Nu	Pe	Ex2	Ly2
Xaa-Pro dipeptidase	0.422006	0.0154033	0.187457	0.0453283	Xaa-Pro dipeptidase	0.422006	0.0154033	0.187457	0.0453283	-	-	-	17.5	-	-	9	10.5	-	no	no
Dipeptidyl peptidase 3 (isoform a)	0.294466	0.138899	0.100874	0.00206646	Dipeptidyl peptidase 3a	0.294466	0.138899	0.100874	0.00206646	-	-	-	13	-	-	-	17	-	no	no
Dipeptidyl peptidase 3 (isoform b)	0.341665	0.128728	0.0740029	0.0049751	Dipeptidyl peptidase 3b	0.341665	0.128728	0.0740029	0.0049751	-	-	-	11	-	-	9	11	-	no	no
N-acetylated-alpha-linked acidic dipeptidase 2	0.116351	0.0151798	0.0556699	0.0123725	Dipeptidyl peptidase 4	N.I	-	*	-	--	--	--	--	--	--	--	--	--
Dipeptidyl peptidase 4					Alpha-aspartyl dipeptidase	*	-	*	-	-	-	-	9.5	-	-	12	8	7	no	no
Alpha-aspartyl dipeptidase					Xaa-Pro aminopeptidase	N.I	-	*	-	-	-	-	3	2	-	15	6	3	no	no
XAA proaminopeptidase		0			N-acetylated-alpha-linked acidic dipeptidase 2	0.116351	0.0151798	0.0556699	0.0265682	5	-	-	24	-	-	-	15.5	-	no	no
N-acetylated-alpha-linked acidic dipeptidase 2		0	0.0390964	0.00413264	Carboxypeptidase Q	N.I	-	0.03052	0.0149563	8	-	20.5	-	-	12	-	-	-	yes	yes
Carboxypeptidase Q		0	0.03052	0.0149563	Lysosomal Pro-X carboxypeptidase	N.I	-	0.0236637	0.0103338	24	-	3	-	2	-	-	-	-	no	yes
Lysosomal Pro-X carboxypeptidase		0	0.0236637	0.0103338	Cathepsin L1**	0.559084	0.288751	0.746664	0.330015	--	--	--	--	--	--	--	--	--	no	no
					Cathepsin L2	0.0986799	0.0487127	0.108724	0.0257273	30	-	-	-	-	-	-	-	-	no	no
Astacin 2	0.138398	0.0479433	0.0463715	0.0362126	Astacin 2**	0.138398	0.0479433	0.0463715	0.0362126	--	--	--	--	--	--	--	--	--	yes	no
Astacin 5					Astacin 5a**	*	-	*	-	--	--	--	--	--	--	--	--	--	no	no
Cathepsin L-like cysteine peptidase 1	0.559084	0.288751	0.746664	0.330015	Cathepsin F	0.0364242	0.0155091	0.0637043	0.0423297	30	-	-	-	-	-	-	-	-	no	no
Cathepsin L-like cysteine peptidase 2a	0.0986799	0.0487127	0.108724	0.0257273	Cathepsin D1	0.439675	0.203219	0.231995	0.0197038	25	-	4	-	-	-	-	-	-	no	yes
Cathepsin F-like cysteine peptidase	0.0364242	0.0155091	0.0637043	0.0423297	CUB and LDL domains-containing Trypsin 3	*	-	0.034286	0.0144029	20	-	-	3	-	-	4	-	3	no	no
cathepsin D-like aspartic peptidase 1	0.439675	0.203219	0.231995	0.0197038	Legumain	N.I	-	0.0448339	0.0244451	26	5	-	-	-	-	-	-	-	no	yes
CUB and LDL domains-containing trypsin-like serine peptidase 3			0.034286	0.0144029	Endochitinase	1.35003	0.571295	0.0694472	0.035837	23	3	-	2.5	-	-	-	-	2.5	yes	no
Legumain			0.0448339	0.0244451	Chitinase 3	0.663954	0.271571	0.142446	0.0830907	20	-	9	-	-	-	-	-	-	yes	no
					Chitotriosidase 1	0.801049	0.275929	0.0419311	0.0265682	25	-	4	-	-	-	-	-	-	yes	no
Endochitinase	1.35003	0.571295	0.0694472	0.035837	Lysosomal alpha-mannosidase	0.309118	0.0551817	0.449118	0.0493061	-	-	-	17	-	-	-	12	-	no	no
Probable chitinase 3	0.663954	0.271571	0.142446	0.0830907	Lysosomal alpha-glucosidase	0.164803	0.0758756	0.50424	0.130039	-	-	6	15.5	4	-	-	3.5	-	no	no
Acidic mammalian chitinase			0.00399608	0.00399608	Beta-galactosidase 1	0.108975	0.0787845	0.107917	0.0118207	7	-	-	6	7	-	10.5	-	4	no	yes
Chitotriosidase	0.801049	0.275929	0.0419311	0.0265682	Alpha-L-fucosidase 2b*	0.0695508	0.000923567	0.116713	0.062293	-	-	-	-	-	-	-	-	-	yes	no
Lysosomal alpha-mannosidase	0.309118	0.0551817	0.449118	0.0493061	Neutral aplha-glucosidase AB	*	-	N.I	-	25	-	2	-	2	-	-	1.5	-	no	no
Lysosomal alpha-glucosidase	0.164803	0.0758756	0.50424	0.130039	Acidic chitinase	*	-	*	-	22	-	2	3	-	-	-	2	-	yes	no
Alpha-L-fucosidase	0.0695508	0.000923567	0.116713	0.062293	Alpha-amylase 1	N.I	-	*	-	8	-	16	-	-	-	2.5	2	2.5	yes	no
Neutral alpha-glucosidase AB					Pancreatic lipase-related protein 2	0.0708041	0.0320221	N.I	-	25	3	-	-	1	-	-	-	-	yes	no
Beta-galactosidase	0.108975	0.0787845	0.107917	0.0118207	Phospholipase B-like 2	0.044131	0.0202019	0.057845	0.0109025	-	-	-	12	-	-	-	19	-	no	yes
Beta-galactosidase					Phospholipase D3	0.0579643	0.00535261	0.0223144	0.0223144	-	-	-	8	17	-	4	-	-	no	no
					Gastric triacylglycerol lipase	0.0327352	0.0222793	N.I	-	-	-	-	4	-	-	22	4	-
Phospholipase D3	0.0579643	0.00535261	0.0223144	0.0223144
Putative phospholipase B-like 2	0.044131	0.0202019	0.057845	0.0109025
Gastric triacylglycerol lipase	0.0327352	0.0222793
Pancreatic lipase-related protein 2	0.0708041	0.0320221
			3.31608	0.330863
			5.84757	1.95037
			3.06626	0.243621
			2.23896	0.0733633
			1.65807	0.207672
			0
			0.219619	0.219619
			0.0726768	0.0726768
			1.20341	0.244695
			0.884164	0.362807
			0.752186	0.386678
			#REF!
			21.74	7.78286
			3.23346	0.453215
			1.45374	1.45374
			7.1263	1.30522
			1.00056	0.334505
			1.29132	0.608326
			0
			2.0064	0.880515
			4.08628	2.09798
			0.109573	0.109573
			1.19645	0.681817
			13.8297	2.86674
			15.754	5.49332
			3.74431	2.2521
			0
			3.32301	0.688022
			0
			0
			0.747497	0.747497
			1.72879	0.156288
			0
			0

## Sheet: PlanTable S4
	NSC (%)				WoLF PSORT (k-NN)									GO
Enzyme	Fasting (mean)	SEM	Fed (mean)	SEM2	Ex	Ly	E.R	Cy	Pl	Go	Mi	Nu	Pe	Ex2	Ly2
Xaa-Pro dipeptidase	0.422006	0.0154033	0.187457	0.0453283	-	-	-	17.5	-	-	9	10.5	-	no	no
Dipeptidyl peptidase 3a	0.294466	0.138899	0.100874	0.00206646	-	-	-	13	-	-	-	17	-	no	no
Dipeptidyl peptidase 3b	0.341665	0.128728	0.0740029	0.0049751	-	-	-	11	-	-	9	11	-	no	no
Dipeptidyl peptidase 4	N.I	-	*	-	--	--	--	--	--	--	--	--	--
Alpha-aspartyl dipeptidase	*	-	*	-	-	-	-	9.5	-	-	12	8	7	no	no
Xaa-Pro aminopeptidase	N.I	-	*	-	-	-	-	3	2	-	15	6	3	no	no
N-acetylated-alpha-linked acidic dipeptidase 2	0.116351	0.0151798	0.0556699	0.0265682	5	-	-	24	-	-	-	15.5	-	no	no
Carboxypeptidase Q	N.I	-	0.03052	0.0149563	8	-	20.5	-	-	12	-	-	-	yes	yes
Lysosomal Pro-X carboxypeptidase	N.I	-	0.0236637	0.0103338	24	-	3	-	2	-	-	-	-	no	yes
Cathepsin L1**	0.559084	0.288751	0.746664	0.330015	--	--	--	--	--	--	--	--	--	no	no
Cathepsin L2	0.0986799	0.0487127	0.108724	0.0257273	30	-	-	-	-	-	-	-	-	no	no
Astacin 2**	0.138398	0.0479433	0.0463715	0.0362126	--	--	--	--	--	--	--	--	--	yes	no
Astacin 5a**	*	-	*	-	--	--	--	--	--	--	--	--	--	no	no
Cathepsin F	0.0364242	0.0155091	0.0637043	0.0423297	30	-	-	-	-	-	-	-	-	no	no
Cathepsin D1	0.439675	0.203219	0.231995	0.0197038	25	-	4	-	-	-	-	-	-	no	yes
CUB and LDL domains-containing Trypsin 3	*	-	0.034286	0.0144029	20	-	-	3	-	-	4	-	3	no	no
Legumain	N.I	-	0.0448339	0.0244451	26	5	-	-	-	-	-	-	-	no	yes
Endochitinase	1.35003	0.571295	0.0694472	0.035837	23	3	-	2.5	-	-	-	-	2.5	yes	no
Chitinase 3	0.663954	0.271571	0.142446	0.0830907	20	-	9	-	-	-	-	-	-	yes	no
Chitotriosidase 1	0.801049	0.275929	0.0419311	0.0265682	25	-	4	-	-	-	-	-	-	yes	no
Lysosomal alpha-mannosidase	0.309118	0.0551817	0.449118	0.0493061	-	-	-	17	-	-	-	12	-	no	no
Lysosomal alpha-glucosidase	0.164803	0.0758756	0.50424	0.130039	-	-	6	15.5	4	-	-	3.5	-	no	no
Beta-galactosidase 1	0.108975	0.0787845	0.107917	0.0118207	7	-	-	6	7	-	10.5	-	4	no	yes
Alpha-L-fucosidase 2b*	0.0695508	0.000923567	0.116713	0.062293	-	-	-	-	-	-	-	-	-	yes	no
Neutral aplha-glucosidase AB	*	-	N.I	-	25	-	2	-	2	-	-	1.5	-	no	no
Acidic chitinase	*	-	*	-	22	-	2	3	-	-	-	2	-	yes	no
Alpha-amylase 1	N.I	-	*	-	8	-	16	-	-	-	2.5	2	2.5	yes	no
Pancreatic lipase-related protein 2	0.0708041	0.0320221	N.I	-	25	3	-	-	1	-	-	-	-	yes	no
Phospholipase B-like 2	0.044131	0.0202019	0.057845	0.0109025	-	-	-	12	-	-	-	19	-	no	yes
Phospholipase D3	0.0579643	0.00535261	0.0223144	0.0223144	-	-	-	8	17	-	4	-	-	no	no
Gastric triacylglycerol lipase	0.0327352	0.0222793	N.I	-	-	-	-	4	-	-	22	4	-
Digestive Enzymes NSC (%)	6.2	0.9	3.5	0.4
Total NSC	17407.5	1419.69	18024.4	244.52

## Sheet: Plan2
	Xaa-Pro dipeptidase	0.422006	0.0154033	0.187457	0.0453283		6.89567	5.74891
	Dipeptidyl peptidase 3a	0.294466	0.138899	0.100874	0.00206646		4.81164	3.09358
	Dipeptidyl peptidase 3b	0.341665	0.128728	0.0740029	0.0049751		5.58289	2.26951
	Dipeptidyl peptidase 4	0	-	0	-		0	0
	Alpha-aspartyl dipeptidase	0	-	0	-		0	0
	Xaa-Pro aminopeptidase	0	-	0	-		0	0
	N-acetylated-alpha-linked acidic dipeptidase 2	0.116351	0.0151798	0.0556699	0.0265682		1.90121	1.70728
	Carboxypeptidase Q	0	-	0.03052	0.0149563		0	0.935983
	Lysosomal Pro-X carboxypeptidase	0	-	0.0236637	0.0103338		0	0.725716
	Cathepsin L1**	0.559084	0.288751	0.746664	0.330015		9.13556	22.8986
	Cathepsin L2	0.0986799	0.0487127	0.108724	0.0257273		1.61245	3.33432
	Astacin 2**	0.138398	0.0479433	0.0463715	0.0362126		2.26146	1.42212
	Astacin 5a**	0	-	0	-		0	0
	Cathepsin F	0.0364242	0.0155091	0.0637043	0.0423297		0.59518	1.95368
	Cathepsin D1	0.439675	0.203219	0.231995	0.0197038		7.1844	7.11481
	CUB and LDL domains-containing Trypsin 3	0	-	0.034286	0.0144029		0	1.05148
	Legumain	0	-	0.0448339	0.0244451		0	1.37496
	Endochitinase	1.35003	0.571295	0.0694472	0.035837		22.0598	2.1298
	Chitinase 3	0.663954	0.271571	0.142446	0.0830907		10.8492	4.36852
	Chitotriosidase 1	0.801049	0.275929	0.0419311	0.0265682		13.0893	1.28594
	Lysosomal alpha-mannosidase	0.309118	0.0551817	0.449118	0.0493061		5.05107	13.7735
	Lysosomal alpha-glucosidase	0.164803	0.0758756	0.50424	0.130039		2.69292	15.464
	Beta-galactosidase 1	0.108975	0.0787845	0.107917	0.0118207		1.78068	3.3096
	Alpha-L-fucosidase 2b*	0.0695508	0.000923567	0.116713	0.062293		1.13648	3.57934
	Neutral aplha-glucosidase AB	0	-	0	-		0	0
	Acidic chitinase	0	-	0	-		0	0
	Alpha-amylase 1	0	-	0	-		0	0
	Pancreatic lipase-related protein 2	0.0708041	0.0320221	0	-		1.15696	0
	Phospholipase B-like 2	0.044131	0.0202019	0.057845	0.0109025		0.72111	1.77399
	Phospholipase D3	0.0579643	0.00535261	0.0223144	0.0223144		0.94715	0.684336
	Gastric triacylglycerol lipase	0.0327352	0.0222793	0	-		0.534902	0
		6.11986		3.26074			100	100
