# Supplementary material for: Biochemical, Transcriptomic and Proteomic Analyses of Digestion in the Scorpion Tityus serrulatus: Insights into Function and Evolution of Digestion in an Ancient Arthropod
Source: PLoS One. 2015 Apr 15;10(4):e0123841. doi: 10.1371/journal.pone.0123841 (PMC4398375; doi:10.1371/journal.pone.0123841)
Supplement: S5 Table — Substrate used was 10 μM Z-FR-MCA diluted in 0.1M citrate-phosphate buffer containing 3.0 mM cysteine and 3.0 mM EDTA. (XLSX) [file pone.0123841.s014.xlsx]

## Sheet: Plan1
Source	Total Activity (U)	Total Protein (µg)	Specific Activity (U/µg)	Purification Factor	Yield (%)
Homogenate	566	43500	0.01	1	100
Sulfate Ammonium Precipitation	383	1545	0.24	19	67
Hydrophobic chromatography	164	23	7.1	548	6.7
Cation-exchange chromatography	3.2	0.03	106	8197	0.6
