# Supplementary material for: Biochemical, Transcriptomic and Proteomic Analyses of Digestion in the Scorpion Tityus serrulatus: Insights into Function and Evolution of Digestion in an Ancient Arthropod
Source: PLoS One. 2015 Apr 15;10(4):e0123841. doi: 10.1371/journal.pone.0123841 (PMC4398375; doi:10.1371/journal.pone.0123841)
Supplement: S6 Table — (XLSX) [file pone.0123841.s015.xlsx]

## Sheet: Plan1
Identified Proteins	NSC
Fructose-bisphosphate aldolase	45.397
Transferrin	35.658
cathepsin L-like cysteine peptidase 1	33.467
Cathepsin F-like cysteine peptidase	31.708
Cystatin-B	24.447
unknown protein	18.146
Chitotriosidase-1	17.9
Fructose-bisphosphate aldolase	12.08
Astacin-like metallopeptidase 2	11.95
Leucine--tRNA ligase, cytoplasmic	10.125
Papilin	9.0604
unknown protein	7.5938
Dual 3',5'-cyclic-AMP and -GMP phosphodiesterase 11	7.5938
Down syndrome cell adhesion molecule homolog	7.5938
Glutathione S-transferase D5	6.678
Partitioning defective 3 homolog	6.1741
Hemocyanin AA6 chain	6.0184
Alpha-N-acetylgalactosaminidase	5.7857
Glutathione S-transferase 1, isoform C	5.5588
Ribonuclease UK114	5.4832
Phosphatidylethanolamine-binding protein 1	5.4454
U24-ctenitoxin-Pn1a	5.1276
NADH dehydrogenase [ubiquinone] iron-sulfur protein 2, mitochondrial	5.0625
Nucleoside diphosphate kinase	4.8251
Superoxide dismutase [Cu-Zn]	4.7872
Carboxypeptidase Q	4.772
Pterin-4-alpha-carbinolamine dehydratase	4.5
Actin, clone 403	4.5
Glucose dehydrogenase [acceptor]	4.3434
Polyubiquitin-C	3.9328
unknown protein	3.7662
Papilin	3.7059
Lysosomal protective protein	3.6303
cathepsin L-like cysteine peptidase 4	3.2594
Beta-hexosaminidase subunit beta	3.1154
Superoxide dismutase [Cu-Zn]	3.0252
cathepsin D-like aspartic peptidase 1	2.4805
Probable transaldolase	2.3445
Hemocyanin AA6 chain	2.3365
Neuroendocrine convertase 1	2.3365
Abhydrolase domain-containing protein 14B	2.3067
UPF0462 protein C4orf33 homolog	2.3067
Thioredoxin-2	1.9286
U24-ctenitoxin-Pn1a	1.3613
cathepsin L-like cysteine peptidase 2a	1.3613
Transmembrane 9 superfamily member 2	1.3613
Chloride intracellular channel exc-4	1.3613
Putative defense protein 3	1.3235
Protein disulfide-isomerase	1.2857
Glutathione S-transferase B	1.2857
Enoyl-CoA hydratase, mitochondrial	0.68067
Slit homolog 2 protein	0.68067
Nucleoredoxin-like protein 2	0.68067
Acyl-CoA-binding protein homolog	0.68067
Sulfate transporter	0.68067
