# Supplementary material for: Biochemical, Transcriptomic and Proteomic Analyses of Digestion in the Scorpion Tityus serrulatus: Insights into Function and Evolution of Digestion in an Ancient Arthropod
Source: PLoS One. 2015 Apr 15;10(4):e0123841. doi: 10.1371/journal.pone.0123841 (PMC4398375; doi:10.1371/journal.pone.0123841)
Supplement: S7 Table — Kinetic parameters (means and S.E.M.) were determined using Enzfitter. (XLSX) [file pone.0123841.s016.xlsx]

## Sheet: Plan1
Substrate	Cysp1			Cysp2
	Km (µM)	Vmax (mU)	Vmax/Km (min.-1)	Km (µM)	Vmax (mU)	Vmax/Km (min.-1)
Z-FR-MCA	8.4 ± 1.5	3,300 ± 240	390 ± 75	45 ± 5.7	614 ± 33.7	13 ± 2
Abz-FRQ-EDDnp	0.022 ± 0.002	83.4 ± 3.8	3790 ± 0.04	0.065 ± 0.005	42.7 ± 1.9	660 ± 1
